# Supplementary material for: Fast and Ultrasensitive Detection of Monkeypox by a Pyrococcus furiosus Argonaute System Coupled with a Short Amplification
Source: Viruses. 2024 Feb 29;16(3):382. doi: 10.3390/v16030382 (PMC10975468; doi:10.3390/v16030382)
Supplement: Supplementary file 1 [file viruses-16-00382-s001.zip]

Archive with 1 entries (1 files):
- viruses-2855610-supplementary.pdf
